# Supplementary material for: Addressing the Binding Mechanism of the Meprin and TRAF-C Homology Domain of the Speckle-Type POZ Protein Using Protein Engineering
Source: Int J Mol Sci. 2023 Dec 11;24(24):17364. doi: 10.3390/ijms242417364 (PMC10743451; doi:10.3390/ijms242417364)
Supplement: Supplementary file 1 [file ijms-24-17364-s001.zip]

Archive with 1 entries (1 files):
- ijms-2720383-supplementary.pdf
